# Supplementary material for: Complement Inhibitors for Advanced Dry Age-Related Macular Degeneration (Geographic Atrophy): Some Light at the End of the Tunnel?
Source: J Clin Med. 2023 Aug 4;12(15):5131. doi: 10.3390/jcm12155131 (PMC10420150; doi:10.3390/jcm12155131)
Supplement: Supplementary file 1 [file jcm-12-05131-s001.zip]

Archive with 1 entries (1 files):
- jcm-2516323-supplementary.pdf
